# Supplementary material for: An Overview of Bioactive 1,3-Oxazole-Containing Alkaloids from Marine Organisms
Source: Pharmaceuticals (Basel). 2021 Dec 6;14(12):1274. doi: 10.3390/ph14121274 (PMC8706051; doi:10.3390/ph14121274)
Supplement: Supplementary file 1 [file pharmaceuticals-14-01274-s001.zip]

Archive with 1 entries (1 files):
- pharmaceuticals-1467270-supplementary.pdf
